# Supplementary material for: Preparation of Styrene-Butadiene Rubber (SBR) Composite Incorporated with Collagen-Functionalized Graphene Oxide for Green Tire Application
Source: Gels. 2022 Mar 4;8(3):161. doi: 10.3390/gels8030161 (PMC8951021; doi:10.3390/gels8030161)
Supplement: Supplementary file 1 [file gels-08-00161-s001.zip]

Archive with 1 entries (1 files):
- gels-1584502-supplementary.pdf
